# Supplementary material for: PM2.5-Associated Hospitalization Risk of Cardiovascular Diseases in Wuhan: Cases Alleviated by Residential Greenness
Source: Int J Environ Res Public Health. 2022 Dec 31;20(1):746. doi: 10.3390/ijerph20010746 (PMC9819994; doi:10.3390/ijerph20010746)
Supplement: Supplementary file 1 [file ijerph-20-00746-s001.zip]

Archive with 1 entries (1 files):
- ijerph-2095781-supplementary.pdf
